# Supplementary material for: Phytochemical investigations and antiproliferative secondary metabolites from Thymus alternans growing in Slovakia
Source: Pharm Biol. 2017 Feb 21;55(1):1162–70. doi: 10.1080/13880209.2017.1291689 (PMC6130594; doi:10.1080/13880209.2017.1291689)
Supplement: Stefano_Dall_Acqua_et_al_supplemental_content.zip [file IPHB_A_1291689_SM6858.zip]

Archive with 1 entries (1 files):
- Supplementary information.docx
